# Supplementary material for: Preliminary Assessment of Tumor-Associated Tissue Eosinophilia (TATE) in Canine Mast Cell Tumors: Prevalence and Prognostic Relevance and Its Association with Neoangiogenesis
Source: Animals (Basel). 2023 Jan 13;13(2):283. doi: 10.3390/ani13020283 (PMC9855198; doi:10.3390/ani13020283)
Supplement: Supplementary file 1 [file animals-13-00283-s001.zip]

Archive with 1 entries (1 files):
- animals-2103662-supplementary.pdf
